# Supplementary material for: Point-of-care motion capture and biomechanical assessment improve clinical utility of dynamic balance testing for lower extremity osteoarthritis
Source: PLOS Digit Health. 2022 Jul 7;1(7):e0000068. doi: 10.1371/journal.pdig.0000068 (PMC9931224; doi:10.1371/journal.pdig.0000068)
Supplement: S1 Data — For each participant, S1 Data contains the manually measured and motion analysis derived reach distances, as well as laterality. This data can be used with S1 Text to compare reach distances between groups. (XLSX) [file pdig.0000068.s001.xlsx]

## Sheet: rd_df
participants_by_trial	lat_t	sub_lat	subj_t	k1	k2	k3	k4	k5	k6	k7	k8	m1	m2	m3	m4	m5	m6	m7	m8
c02	left	c02left	c02_l_000	0.40064	0.576329	0.75576	0.874468	0.736934	0.522048	0.424833	0.283241	0.618557	0.701031	0.783505	0.907216	0.845361	0.731959	0.525773	0.721649
c02	left	c02left	c02_l_001	0.460107	0.64305	0.780572	0.890262	0.69267	0.591205	0.443725	0.412466	0.670103	0.701031	0.804124	0.917526	0.865979	0.814433	0.597938	0.752577
c02	left	c02left	c02_l_002	0.422926	0.605251	0.752043	0.891017	0.757494	0.644322	0.453049	0.311041	0.618557	0.701031	0.773196	0.938144	0.917526	0.804124	0.597938	0.649485
c02	right	c02right	c02_r_000	0.381432	0.537306	0.701584	0.783057	0.723755	0.512524	0.383597	0.361205	0.583333	0.65625	0.770833	0.833333	0.854167	0.708333	0.53125	0.666667
c02	right	c02right	c02_r_001	0.432379	0.623333	0.724474	0.729958	0.712474	0.514276	0.407007	0.35519	0.645833	0.71875	0.791667	0.78125	0.854167	0.71875	0.541667	0.645833
c02	right	c02right	c02_r_002	0.410796	0.547899	0.671374	0.800643	0.685638	0.44334	0.405136	0.306573	0.635417	0.708333	0.71875	0.833333	0.895833	0.625	0.541667	0.677083
c03	left	c03left	c03_l_000	0.469913	0.607267	0.682796	0.747921	0.78864	0.56574	0.664131	0.37618	0.7	0.7875	0.875	0.9	0.9625	0.825	0.6875	0.7125
c03	left	c03left	c03_l_001	0.462862	0.608522	0.639988	0.687541	0.702381	0.717826	0.437537	0.456023	0.7	0.75	0.775	0.8375	0.95	0.8375	0.7125	0.775
c03	left	c03left	c03_l_002	0.497118	0.656501	0.669406	0.751114	0.74116	0.59627	0.471189	0.417735	0.75	0.7875	0.7875	0.8875	0.9375	0.85	0.675	0.7625
c03	right	c03right	c03_r_001	0.541733	0.597355	0.642026	0.793147	0.71073	0.497592	0.498888	0.510475	0.794872	0.782051	0.794872	0.884615	0.897436	0.871795	0.705128	0.820513
c03	right	c03right	c03_r_002	0.54926	0.655891	0.719738	0.797124	0.758042	0.742089	0.47175	0.409737	0.833333	0.858974	0.884615	0.897436	0.948718	0.910256	0.75641	0.730769
c03	right	c03right	c03_r_003	0.537626	0.650416	0.684675	0.76636	0.719473	0.459216	0.484329	0.504574	0.782051	0.833333	0.884615	0.935897	0.974359	0.807692	0.705128	0.782051
c04	left	c04left	c04_l_003	0.504395	0.553143	0.722774	0.961555	0.65721	0.52745	0.426883	0.49901	0.717172	0.767677	0.909091	1.13131	1.06061	0.969697	0.747475	0.707071
c04	left	c04left	c04_l_004	0.488189	0.539071	0.770736	0.952473	0.632218	0.767273	0.537723	0.46812	0.707071	0.757576	0.909091	1.13131	1.12121	1.0101	0.757576	0.686869
c04	left	c04left	c04_l_005	0.490095	0.561537	0.732362	0.928727	0.672047	0.498584	0.416704	0.39461	0.727273	0.747475	0.929293	1.06061	1.10101	0.959596	0.757576	0.606061
c04	right	c04right	c04_r_000	0.59032	0.589154	0.761655	0.881173	0.628188	0.619713	0.419648	0.462921	0.762376	0.80198	0.910891	1.10891	1.16832	0.990099	0.821782	0.683168
c04	right	c04right	c04_r_001	0.571003	0.59415	0.716247	0.839014	0.665527	0.526465	0.376194	0.445929	0.772277	0.811881	0.920792	1.08911	1.10891	1.0099	0.772277	0.683168
c04	right	c04right	c04_r_002	0.575926	0.597628	0.707668	0.888361	0.562847	0.486855	0.419614	0.498492	0.782178	0.821782	0.910891	1.14851	1.08911	0.940594	0.752475	0.693069
c05	left	c05left	c05_l_000	0.710318	0.805123	0.803485	0.906011	0.729171	0.645907	0.41351	0.6011	0.83	0.84	0.88	1.09	1.06	1	0.73	0.72
c05	left	c05left	c05_l_001	0.709205	0.797147	0.850018	0.857472	0.750148	0.27736	0.422642	0.49522	0.83	0.81	0.88	1.01	1.03	0.79	0.7	0.78
c05	left	c05left	c05_l_002	0.70977	0.789119	0.901639	0.909848	0.820867	0.480579	0.241776	0.59454	0.82	0.85	0.9	1.09	1.09	0.95	0.65	0.8
c05	right	c05right	c05_r_003	0.693313	0.753626	0.865481	0.889541	0.733793	0.642234	0.469438	0.609276	0.818182	0.838384	0.939394	0.949495	1.13131	1.0101	0.818182	0.828283
c05	right	c05right	c05_r_004	0.61168	0.761608	0.872777	0.868033	0.723844	0.680796	0.436216	0.589847	0.767677	0.888889	0.919192	0.949495	1.12121	0.959596	0.808081	0.777778
c05	right	c05right	c05_r_005	0.70244	0.744034	0.848562	0.966811	0.727858	0.640086	0.515547	0.59924	0.838384	0.888889	0.919192	1.0202	1.11111	0.969697	0.79798	0.808081
c06	left	c06left	c06_l_000	0.610765	0.761941	0.845809	0.916211	0.930113	0.520405	0.394671	0.473288	0.729167	0.75	0.885417	1.01042	1.13542	0.916667	0.427083	0.697917
c06	left	c06left	c06_l_001	0.623147	0.812432	0.931172	0.927701	0.873311	0.512297	0.417228	0.532045	0.739583	0.864583	0.947917	1.125	1.15625	0.75	0.322917	0.729167
c06	left	c06left	c06_l_002	0.652634	0.832507	0.9348	0.932741	0.795354	0.523542	0.385019	0.469578	0.739583	0.84375	0.947917	1.125	1.16667	0.895833	0.40625	0.739583
c06	right	c06right	c06_r_000	0.59493	0.716388	0.724419	0.966633	0.944999	0.514484	0.441038	0.396722	0.739583	0.770833	0.854167	1.08333	1.04167	0.822917	0.4375	0.635417
c06	right	c06right	c06_r_001	0.585229	0.739265	0.857228	0.962707	1.04595	0.52371	0.446045	0.494302	0.739583	0.791667	0.875	1.08333	1.07292	0.854167	0.40625	0.729167
c06	right	c06right	c06_r_002	0.639476	0.762765	0.857983	0.947715	0.909434	0.530952	0.473309	0.543487	0.78125	0.84375	0.958333	1.08333	1.13542	0.9375	0.4375	0.71875
c07	left	c07left	c07_l_000	0.547029	0.580471	0.692732	0.808728	0.666745	0.493835	0.45831	0.377143	0.714286	0.758242	0.802198	0.857143	0.824176	0.758242	0.604396	0.692308
c07	left	c07left	c07_l_001	0.496927	0.607074	0.682922	0.750334	0.611932	0.489469	0.405512	0.340113	0.703297	0.736264	0.824176	0.813187	0.879121	0.725275	0.659341	0.659341
c07	left	c07left	c07_l_002	0.463626	0.539919	0.67615	0.704794	0.557521	0.460715	0.401562	0.307447	0.67033	0.692308	0.78022	0.835165	0.78022	0.703297	0.637363	0.637363
c07	right	c07right	c07_r_000	0.467848	0.5657	0.639468	0.753463	0.644895	0.548939	0.303374	0.30278	0.666667	0.731183	0.774194	0.774194	0.88172	0.72043	0.623656	0.655914
c07	right	c07right	c07_r_001	0.481595	0.538847	0.648342	0.718324	0.618135	0.686532	0.435714	0.303073	0.666667	0.72043	0.774194	0.806452	0.870968	0.752688	0.602151	0.623656
c07	right	c07right	c07_r_002	0.511632	0.572234	0.660744	0.742629	0.677288	0.616272	0.430932	0.306863	0.709677	0.731183	0.784946	0.870968	0.892473	0.795699	0.688172	0.677419
c08	left	c08left	c08_l_000	0.421947	0.6084	0.737287	0.902716	0.803901	0.302488	0.468005	0.419473	0.625	0.729167	0.822917	0.916667	0.947917	0.84375	0.822917	0.697917
c08	left	c08left	c08_l_001	0.432297	0.562655	0.685037	0.824906	0.782252	0.642482	0.647695	0.3673	0.645833	0.65625	0.75	0.822917	0.854167	0.833333	0.729167	0.625
c08	left	c08left	c08_l_002	0.377337	0.511465	0.671054	0.772859	0.73377	0.812414	0.423423	0.348874	0.583333	0.625	0.729167	0.791667	0.854167	0.854167	0.78125	0.625
c08	right	c08right	c08_r_000	0.421056	0.523015	0.664187	0.755983	0.629244	0.602966	0.502561	0.365706	0.670213	0.723404	0.808511	0.765957	0.851064	0.787234	0.744681	0.638298
c08	right	c08right	c08_r_001	0.418652	0.485849	0.63916	0.726633	0.789747	0.608229	0.527974	0.329181	0.648936	0.744681	0.734043	0.744681	0.851064	0.851064	0.744681	0.638298
c08	right	c08right	c08_r_002	0.468371	0.546544	0.613845	0.775237	0.708952	0.630036	0.574537	0.374616	0.648936	0.723404	0.712766	0.765957	0.861702	0.829787	0.765957	0.648936
c10	left	c10left	c10_l_000	0.481701	0.512083	0.662047	0.749988	0.504873	0.454055	0.400506	0.319645	0.647059	0.635294	0.658824	0.764706	0.705882	0.623529	0.470588	0.576471
c10	left	c10left	c10_l_001	0.461069	0.510518	0.621722	0.702501	0.50095	0.46031	0.407978	0.320511	0.647059	0.658824	0.670588	0.729412	0.682353	0.647059	0.447059	0.6
c10	left	c10left	c10_l_002	0.437737	0.539382	0.646836	0.701622	0.391964	0.418947	0.359968	0.318837	0.623529	0.694118	0.694118	0.729412	0.682353	0.564706	0.376471	0.588235
c10	right	c10right	c10_r_000	0.427334	0.490244	0.600519	0.585669	0.549115	0.485311	0.371871	0.325027	0.607143	0.619048	0.654762	0.607143	0.738095	0.678571	0.47619	0.547619
c10	right	c10right	c10_r_001	0.481641	0.507311	0.549288	0.663465	0.497672	0.618392	0.393757	0.32112	0.607143	0.619048	0.619048	0.714286	0.809524	0.738095	0.511905	0.559524
c10	right	c10right	c10_r_002	0.559382	0.615473	0.628705	0.720206	0.668899	0.477711	0.361589	0.436773	0.738095	0.738095	0.72619	0.738095	0.785714	0.714286	0.488095	0.619048
c11	left	c11left	c11_l_000	0.527041	0.695512	0.857962	0.919023	0.764356	0.758126	0.423299	0.332034	0.707071	0.747475	0.888889	1.05051	1.11111	1.0101	0.707071	0.686869
c11	left	c11left	c11_l_001	0.561319	0.715221	0.832912	0.854484	0.733145	0.727962	0.439391	0.264678	0.717172	0.737374	0.848485	0.989899	1.11111	1.05051	0.707071	0.646465
c11	left	c11left	c11_l_002	0.592698	0.696774	0.817472	0.891518	0.91425	0.675734	0.432713	0.392739	0.787879	0.777778	0.828283	1.09091	1.13131	0.989899	0.79798	0.69697
c11	right	c11right	c11_r_000	0.447459	0.580255	0.774424	0.868663	0.797748	0.472661	0.418196	0.304367	0.602041	0.642857	0.795918	0.928571	0.969388	0.806122	0.510204	0.612245
c11	right	c11right	c11_r_001	0.432258	0.60615	0.790704	0.908954	0.750073	0.498952	0.544884	0.219535	0.612245	0.693878	0.816327	0.928571	1	0.806122	0.408163	0.571429
c11	right	c11right	c11_r_002	0.430889	0.595138	0.799307	0.920632	0.817776	0.698076	0.486608	0.433119	0.622449	0.673469	0.806122	0.959184	0.969388	0.867347	0.459184	0.622449
c12	left	c12left	c12_l_000	0.497091	0.530008	0.617256	0.767607	0.646266	0.487742	0.357921	0.339165	0.67033	0.67033	0.736264	0.78022	0.703297	0.725275	0.43956	0.604396
c12	left	c12left	c12_l_001	0.457108	0.530602	0.637252	0.74478	0.74305	NaN	0.270149	0.310277	0.604396	0.67033	0.769231	0.802198	0.813187	NaN	0.450549	0.582418
c12	left	c12left	c12_l_002	0.488801	0.578193	0.643339	0.834743	0.765141	0.515689	0.414459	0.345661	0.648352	0.692308	0.747253	0.835165	0.934066	0.758242	0.483516	0.604396
c12	right	c12right	c12_r_000	0.48815	0.565571	0.67777	0.83124	0.646226	0.548801	0.507433	0.326244	0.652174	0.695652	0.771739	0.847826	0.782609	0.815217	0.652174	0.641304
c12	right	c12right	c12_r_001	0.485356	0.481096	0.688373	0.8706	0.652829	0.504036	0.436247	0.345169	0.663043	0.652174	0.76087	0.869565	0.934783	0.869565	0.728261	0.652174
c12	right	c12right	c12_r_002	0.467861	0.612197	0.660882	0.964802	0.646095	0.473917	0.47353	0.406665	0.663043	0.706522	0.76087	0.923913	0.978261	0.858696	0.771739	0.652174
c13	left	c13left	c13_l_000	0.615972	0.700848	0.757024	0.860579	0.76761	0.566675	0.479812	0.653211	0.761905	0.833333	0.916667	1.05952	1.0119	0.892857	0.666667	0.857143
c13	left	c13left	c13_l_002	0.630744	0.862137	1.00141	1.07045	0.977433	0.70749	0.57792	0.731932	0.833333	0.952381	1.0119	1.16667	1.17857	0.952381	0.821429	0.97619
c13	left	c13left	c13_l_003	0.649919	0.736465	0.790898	0.960397	0.819831	0.791394	0.451466	0.737378	0.77381	0.845238	0.916667	1.0119	1.02381	0.952381	0.77381	0.880952
c13	right	c13right	c13_r_000	0.563958	0.719229	0.736874	0.866135	0.785013	0.546576	0.411764	0.600305	0.744186	0.825581	0.825581	1.01163	0.988372	0.930233	0.651163	0.848837
c13	right	c13right	c13_r_001	0.632019	0.75466	0.87791	0.922854	0.93432	0.574212	0.422352	0.706325	0.825581	0.837209	0.953488	1.04651	1.04651	0.94186	0.72093	0.895349
c13	right	c13right	c13_r_002	0.567681	0.782817	0.929525	1.06408	0.876715	0.584162	0.506277	0.667458	0.790698	0.930233	0.953488	1.09302	1.06977	0.988372	0.802326	0.918605
c14	left	c14left	c14_l_000	0.484265	0.563296	0.588489	0.631898	0.604014	0.454388	0.340703	0.326891	0.659341	0.681319	0.659341	0.659341	0.736264	0.626374	0.483516	0.593407
c14	left	c14left	c14_l_001	0.470921	0.543652	0.606945	0.668022	0.634681	0.416908	0.36855	0.381916	0.648352	0.67033	0.681319	0.692308	0.769231	0.659341	0.516484	0.626374
c14	left	c14left	c14_l_002	0.446463	0.564838	0.629857	0.653352	0.612621	0.425066	0.357544	0.400345	0.615385	0.67033	0.681319	0.681319	0.714286	0.637363	0.516484	0.637363
c14	right	c14right	c14_r_000	0.393425	0.476013	0.520421	0.655298	0.582648	0.361888	0.443652	0.332861	0.569892	0.612903	0.55914	0.612903	0.709677	0.623656	0.473118	0.548387
c14	right	c14right	c14_r_001	0.408741	0.499215	0.561165	0.688275	0.621818	0.301987	0.427992	0.348209	0.602151	0.666667	0.645161	0.645161	0.698925	0.698925	0.451613	0.591398
c14	right	c14right	c14_r_002	0.41442	0.464992	0.546734	0.708293	0.543649	0.545609	0.433357	0.388438	0.634409	0.645161	0.645161	0.645161	0.752688	0.731183	0.55914	0.634409
c15	left	c15left	c15_l_000	0.67952	0.733869	0.809118	0.885874	0.795051	0.773908	0.427338	0.622193	0.8	0.866667	0.888889	0.911111	0.922222	0.811111	0.644444	0.788889
c15	left	c15left	c15_l_001	0.680784	0.753417	0.794354	0.829102	0.754583	0.519655	0.463063	0.582764	0.788889	0.855556	0.888889	0.955556	0.988889	0.9	0.688889	0.788889
c15	left	c15left	c15_l_002	0.669116	0.77047	0.752903	0.880272	0.681626	0.471103	0.439302	0.513848	0.822222	0.922222	0.9	0.955556	0.944444	0.855556	0.644444	0.788889
c15	right	c15right	c15_r_000	0.618395	0.645204	0.68101	0.884628	0.796139	0.444715	0.481257	0.534839	0.78022	0.835165	0.923077	0.967033	0.978022	0.791209	0.703297	0.736264
c15	right	c15right	c15_r_001	0.614687	0.683406	0.697174	0.760061	0.722598	0.831694	0.419875	0.514228	0.78022	0.846154	0.879121	0.879121	0.945055	0.868132	0.692308	0.747253
c15	right	c15right	c15_r_002	0.648312	0.666416	0.709872	0.834451	0.781486	0.528763	0.417894	0.480758	0.78022	0.824176	0.89011	0.978022	1	0.846154	0.637363	0.791209
c16	left	c16left	c16_l_000	0.62817	0.695656	0.828197	0.966465	0.985668	0.700689	0.531115	0.300032	0.793103	0.83908	1.02299	1.26437	1.33333	1.1954	0.885057	0.643678
c16	left	c16left	c16_l_001	0.507925	0.660423	0.872277	0.998098	0.857717	0.652855	0.484453	0.318775	0.793103	0.83908	1.01149	1.18391	1.13793	1.08046	0.850575	0.689655
c16	left	c16left	c16_l_002	0.577403	0.657613	0.866884	0.987427	0.915378	0.894057	0.52259	0.327208	0.770115	0.862069	1.03448	1.14943	1.21839	1.2069	0.827586	0.678161
c16	right	c16right	c16_r_000	0.57371	0.638277	0.814359	0.932508	0.957803	0.719225	0.57358	0.453433	0.816092	0.83908	1.03448	1.11494	1.1954	1.14943	0.931034	0.735632
c16	right	c16right	c16_r_001	0.592539	0.68421	0.785662	0.915153	0.929555	NaN	NaN	NaN	0.816092	0.850575	1.02299	1.13793	1.28736	NaN	NaN	NaN
c16	left	c16left	c16_r_002	0.510847	0.600144	0.698691	0.956823	0.790292	0.823847	0.359018	0.35403	0.804598	0.827586	0.942529	1.21839	1.14943	1.13793	0.816092	0.689655
c17	left	c17left	c17_l_000	0.48992	0.550392	0.728511	0.810486	0.699603	0.501339	0.429212	0.32982	0.688889	0.722222	0.833333	0.922222	1.04444	0.922222	0.788889	0.555556
c17	left	c17left	c17_l_001	0.47206	0.655642	0.70383	0.812481	0.871977	0.668363	0.499616	0.381818	0.666667	0.8	0.8	0.933333	1.02222	0.966667	0.788889	0.577778
c17	left	c17left	c17_l_002	0.502777	0.644973	0.75409	0.919695	0.722391	0.458454	0.47728	0.387959	0.666667	0.711111	0.8	1	1.02222	0.988889	0.755556	0.577778
c17	right	c17right	c17_r_000	0.565486	0.608751	0.758905	0.964043	0.72442	0.564881	0.506091	0.437729	0.786517	0.797753	0.88764	1.02247	1.14607	0.966292	0.741573	0.651685
c17	right	c17right	c17_r_001	0.568279	0.641163	0.886656	0.940571	0.811674	0.821406	0.499816	0.472529	0.764045	0.808989	0.921348	1.05618	1.11236	0.966292	0.741573	0.685393
c17	right	c17right	c17_r_002	0.585861	0.676118	0.747042	0.889049	0.898536	0.818648	0.580155	0.500707	0.786517	0.797753	0.910112	1.02247	1.13483	1.02247	0.719101	0.685393
c18	left	c18left	c18_l_000	0.433745	0.501684	0.585153	0.677735	0.638681	0.515668	0.490144	0.32986	0.541176	0.611765	0.658824	0.705882	0.788235	0.682353	0.682353	0.552941
c18	left	c18left	c18_l_001	0.32413	0.479672	0.577808	0.667829	0.650048	0.560174	0.629339	0.282459	0.482353	0.588235	0.611765	0.705882	0.823529	0.705882	0.682353	0.529412
c18	left	c18left	c18_l_002	0.378681	0.485954	0.551052	0.688775	0.61126	0.513201	0.469805	0.345455	0.482353	0.588235	0.6	0.729412	0.705882	0.670588	0.670588	0.552941
c18	right	c18right	c18_r_000	0.425393	0.496808	0.562627	0.64426	0.711724	0.572041	0.477685	0.352964	0.595238	0.619048	0.690476	0.72619	0.833333	0.845238	0.714286	0.583333
c18	right	c18right	c18_r_001	0.375176	0.46341	0.57479	0.626531	0.854642	0.496239	0.484752	0.317849	0.559524	0.595238	0.690476	0.785714	0.833333	0.77381	0.761905	0.5
c18	right	c18right	c18_r_002	0.347198	0.432922	0.571067	0.673631	0.894872	0.483956	0.476781	0.348059	0.559524	0.583333	0.678571	0.797619	0.869048	0.845238	0.714286	0.571429
c20	left	c20left	c20_l_000	0.609512	0.692747	0.826793	0.828418	0.767557	0.755131	0.398847	0.505004	0.76087	0.793478	0.771739	0.956522	0.858696	0.858696	0.597826	0.717391
c20	left	c20left	c20_l_001	0.551665	0.698719	0.783382	0.753463	0.697693	0.754849	0.409717	0.477049	0.684783	0.826087	0.858696	0.858696	0.869565	0.858696	0.619565	0.695652
c20	left	c20left	c20_l_002	0.533477	0.667182	0.81175	0.82911	0.65461	0.536695	0.451523	0.449747	0.684783	0.76087	0.869565	0.869565	0.869565	0.804348	0.663043	0.673913
c20	right	c20right	c20_r_000	0.549832	0.698077	0.887183	0.907315	0.934191	0.604205	0.497937	0.612915	0.725275	0.78022	0.89011	0.978022	0.901099	0.901099	0.549451	0.813187
c20	right	c20right	c20_r_001	0.738258	0.884512	0.895075	1.03445	1.01682	0.615195	0.505048	0.573243	0.901099	0.989011	0.879121	1.05495	0.989011	0.879121	0.637363	0.802198
c20	right	c20right	c20_r_002	0.570102	0.690378	0.872021	0.839499	0.841195	0.583439	0.473551	0.607665	0.747253	0.791209	0.89011	0.89011	0.813187	0.747253	0.659341	0.769231
c21	left	c21left	c21_l_000	0.421837	0.639018	0.853127	0.919551	0.909063	0.848657	0.467057	0.440378	0.696629	0.820225	0.955056	1.1236	1.22472	1.1573	0.94382	0.573034
c21	left	c21left	c21_l_002	0.433976	0.611753	0.879372	0.969678	0.779277	0.539402	0.462174	0.498913	0.685393	0.820225	0.932584	1.1236	1.22472	1.13483	1.01124	0.640449
c21	right	c21right	c21_r_000	0.414527	0.629277	0.7913	0.95653	0.814622	0.900971	0.594281	0.506112	0.685393	0.808989	0.955056	1.13483	1.16854	1.05618	0.932584	0.573034
c21	right	c21right	c21_r_001	0.415162	0.619336	0.714967	0.932053	0.803826	0.877788	0.50605	0.280477	0.685393	0.808989	0.876404	1.10112	1.1573	1.08989	0.853933	0.617978
c21	right	c21right	c21_r_002	0.416377	0.565749	0.749829	0.923772	0.96257	0.93347	0.48572	0.374282	0.674157	0.797753	0.932584	1.07865	1.16854	1.11236	0.898876	0.617978
c22	left	c22left	c22_l_000	0.454919	0.545672	0.627726	0.660975	0.633567	0.432068	0.380793	0.315464	0.634409	0.741935	0.784946	0.698925	0.860215	0.645161	0.354839	0.537634
c22	left	c22left	c22_l_001	0.439741	0.586689	0.684582	0.813485	0.619704	0.482382	0.256616	0.268584	0.602151	0.731183	0.860215	0.88172	0.752688	0.623656	0.322581	0.548387
c22	left	c22left	c22_l_002	0.544262	0.628672	0.782823	0.866991	0.627151	0.551804	0.330623	0.394436	0.752688	0.774194	0.870968	0.88172	0.774194	0.612903	0.354839	0.623656
c22	right	c22right	c22_r_000	0.538993	0.624237	0.67063	0.788671	0.797267	0.595298	0.45953	0.368881	0.655914	0.752688	0.860215	0.946237	1	0.763441	0.430108	0.634409
c22	right	c22right	c22_r_001	0.567354	0.669158	0.721878	0.791702	0.836035	0.629331	0.455753	0.370406	0.698925	0.784946	0.892473	0.967742	1.05376	0.795699	0.451613	0.591398
c22	right	c22right	c22_r_002	0.533668	0.608278	0.68077	0.852441	0.631359	0.61197	0.459267	0.39176	0.688172	0.741935	0.860215	0.967742	0.967742	0.774194	0.430108	0.634409
c23	left	c23left	c23_l_000	0.554124	0.599295	0.663843	0.783225	0.529484	0.655661	0.408749	0.535479	0.721649	0.793814	0.804124	0.865979	0.865979	0.835052	0.752577	0.731959
c23	left	c23left	c23_l_002	0.551236	0.604879	0.64031	0.786421	0.734017	0.687646	0.471668	0.570417	0.721649	0.793814	0.814433	0.85567	0.938144	0.85567	0.824742	0.731959
c23	right	c23right	c23_r_000	0.526497	0.606701	0.708032	0.846379	0.672015	0.70111	0.517044	0.556584	0.71134	0.762887	0.85567	0.969072	0.824742	0.85567	0.71134	0.762887
c23	right	c23right	c23_r_001	0.50144	0.577085	0.631677	0.822635	0.605366	0.568133	0.43683	0.497661	0.670103	0.721649	0.804124	0.938144	0.824742	0.793814	0.659794	0.659794
c23	right	c23right	c23_r_002	0.502243	0.577915	0.626928	0.804458	0.635521	0.576253	0.425965	0.49029	0.649485	0.721649	0.793814	0.917526	0.835052	0.824742	0.680412	0.690722
c25	left	c25left	c25_l_000	0.568291	0.66736	0.683352	0.789327	0.848653	0.262045	0.428202	0.349816	0.766667	0.788889	0.688889	0.744444	0.822222	0.777778	0.555556	0.666667
c25	left	c25left	c25_l_001	0.489487	0.665769	0.698588	0.851274	0.907444	0.507466	0.296556	0.302948	0.7	0.777778	0.755556	0.788889	0.811111	0.711111	0.522222	0.666667
c25	left	c25left	c25_l_002	0.520084	0.596706	0.670592	0.903826	0.737772	0.775996	0.32854	0.365102	0.7	0.722222	0.688889	0.855556	0.833333	0.755556	0.555556	0.666667
c25	right	c25right	c25_r_000	0.460131	0.535542	0.6515	0.785295	0.858135	0.426275	0.423279	0.478143	0.674157	0.752809	0.764045	0.842697	0.808989	0.696629	0.494382	0.707865
c25	right	c25right	c25_r_001	0.556217	0.68385	0.764253	0.887097	0.790346	0.750774	0.352694	0.45506	0.730337	0.808989	0.797753	0.876404	0.876404	0.764045	0.573034	0.730337
c25	right	c25right	c25_r_002	0.581731	0.707517	0.759832	0.964157	0.876393	0.831843	0.405482	0.553583	0.764045	0.865169	0.797753	0.94382	0.932584	0.820225	0.640449	0.719101
c26	left	c26left	c26_l_000	0.633803	0.642036	0.706835	0.96755	0.921348	0.39664	0.494313	0.369586	0.808219	0.821918	0.945205	0.890411	0.876712	0.657534	0.520548	0.589041
c26	left	c26left	c26_l_001	NaN	0.568569	0.755634	0.882163	0.7317	0.58407	0.141626	0.253842	NaN	0.780822	0.945205	0.821918	0.726027	0.575342	0.547945	0.438356
c26	left	c26left	c26_l_002	0.459161	0.402207	0.751664	0.789515	0.624949	0.417354	0.472486	0.366748	0.657534	0.616438	0.863014	0.726027	0.712329	0.671233	0.547945	0.534247
c26	right	c26right	c26_r_000	0.387922	0.45278	0.639219	0.787455	0.759978	0.486198	0.373675	0.300953	0.526316	0.618421	0.789474	0.697368	0.552632	0.565789	0.421053	0.526316
c26	right	c26right	c26_r_001	0.369538	0.520249	0.597751	0.882966	0.67868	0.537141	0.465635	0.149202	0.552632	0.671053	0.684211	0.763158	0.671053	0.631579	0.473684	0.565789
c26	right	c26right	c26_r_002	0.363045	0.389162	0.524593	0.827495	0.633785	0.427208	0.440909	0.396924	0.5	0.526316	0.671053	0.75	0.697368	0.513158	0.486842	0.526316
c27	left	c27left	c27_l_000	0.559798	0.667089	0.711134	0.87673	0.809917	0.598741	0.498221	0.474058	0.705128	0.833333	0.858974	1.03846	1.15385	0.923077	0.666667	0.512821
c27	left	c27left	c27_l_001	0.558914	0.625218	0.717098	0.955018	0.676392	0.559887	0.537557	0.512518	0.653846	0.75641	0.897436	1.0641	1.15385	0.846154	0.730769	0.538462
c27	left	c27left	c27_l_002	0.547819	0.643791	0.717247	0.913018	0.892356	0.61086	0.52708	0.509055	0.717949	0.807692	0.884615	1.08974	1.16667	1	0.641026	0.653846
c27	right	c27right	c27_r_000	0.562242	0.684271	0.768096	0.964969	0.793047	0.522885	0.470404	0.355187	0.688312	0.805195	0.922078	0.961039	1.09091	1.03896	0.558442	0.675325
c27	right	c27right	c27_r_001	0.555477	0.638987	0.770774	0.971354	0.938211	0.514663	0.506458	0.416015	0.675325	0.779221	0.87013	1.06494	1.16883	1.03896	0.649351	0.701299
c27	right	c27right	c27_r_002	0.569998	0.703938	0.789337	0.954261	0.845031	0.603254	0.547508	0.367787	0.675325	0.792208	0.896104	1	1.09091	1.01299	0.74026	0.662338
c28	left	c28left	c28_l_000	0.568569	0.757435	0.87172	0.9771	0.77593	0.443417	0.414102	0.357058	0.73494	0.855422	0.939759	0.963855	0.879518	0.39759	0.337349	0.590361
c28	left	c28left	c28_l_001	0.543478	0.717497	0.924363	0.970106	0.783409	0.557515	0.398363	0.420755	0.710843	0.843373	0.963855	0.903614	0.879518	0.650602	0.325301	0.638554
c28	left	c28left	c28_l_002	0.618766	0.783893	0.908114	0.976711	0.83633	0.56418	0.428969	0.349452	0.771084	0.903614	0.963855	0.951807	0.86747	0.722892	0.361446	0.614458
c28	right	c28right	c28_r_000	0.647485	0.727037	0.737651	0.725586	NaN	0.453179	0.365739	0.496814	0.795181	0.843373	0.807229	0.807229	NaN	0.614458	0.433735	0.722892
c28	right	c28right	c28_r_001	0.630758	0.661437	0.749373	0.834724	0.714053	0.667419	0.415552	0.427597	0.819277	0.759036	0.843373	0.939759	0.879518	0.493976	0.39759	0.638554
c28	right	c28right	c28_r_002	0.640252	0.673855	0.776641	0.820511	NaN	NaN	0.374599	0.619588	0.759036	0.831325	0.843373	0.939759	NaN	NaN	0.493976	0.73494
c29	left	c29left	c29_l_000	0.45026	0.58109	0.72317	0.805063	0.718872	0.534928	0.532067	0.397821	0.578313	0.638554	0.722892	0.843373	0.86747	0.746988	0.578313	0.60241
c29	left	c29left	c29_l_001	0.507879	0.565891	0.713313	0.819489	0.727419	0.533389	0.430406	0.363399	0.60241	0.60241	0.722892	0.86747	0.939759	0.831325	0.493976	0.60241
c29	left	c29left	c29_l_002	0.476636	0.623444	0.776076	0.834678	0.772647	0.582514	0.420039	0.331039	0.60241	0.674699	0.73494	0.86747	0.963855	0.86747	0.566265	0.60241
c29	right	c29right	c29_r_001	0.469835	0.540185	0.685947	0.794628	0.758083	0.600004	0.528402	0.406363	0.60241	0.674699	0.759036	0.831325	0.927711	0.855422	0.457831	0.626506
c29	right	c29right	c29_r_002	0.507804	0.600757	0.681949	0.797031	0.636126	0.526631	0.51855	0.371902	0.590361	0.710843	0.783133	0.855422	0.855422	0.831325	0.493976	0.60241
c30	left	c30left	c30_l_000	0.663703	0.733936	0.837657	0.94452	0.964767	0.544925	0.509731	0.540083	0.865854	0.97561	0.97561	0.987805	0.987805	0.878049	0.841463	0.829268
c30	left	c30left	c30_l_001	0.673926	0.714347	0.879005	0.952716	0.928554	0.766834	0.57486	0.584813	0.963415	0.95122	0.963415	0.97561	1	0.890244	0.829268	0.853659
c30	left	c30left	c30_l_002	0.823281	0.773181	0.806073	0.926359	0.961197	0.462751	0.49691	0.576306	0.987805	1.02439	0.987805	1.03659	1.03659	0.963415	0.792683	0.817073
c30	right	c30right	c30_r_000	0.690766	0.662744	0.776204	0.848494	0.944321	0.577904	0.569446	0.547817	0.927711	0.843373	0.963855	1.08434	1.08434	0.939759	0.831325	0.771084
c30	right	c30right	c30_r_001	0.713408	0.679711	0.747677	0.910417	0.908604	0.591752	0.480806	0.622161	0.927711	1.06024	0.963855	1.07229	1.08434	0.951807	0.831325	0.843373
c30	right	c30right	c30_r_002	0.744247	0.653422	0.737235	0.911736	0.937812	0.662332	0.491329	0.637829	0.975904	0.86747	1.07229	1.06024	1.08434	1	0.843373	0.855422
c31	left	c31left	c31_l_000	0.464701	0.577625	0.651397	0.764679	0.541997	0.475143	0.415964	0.351726	0.607143	0.714286	0.821429	0.952381	0.857143	0.892857	0.869048	0.619048
c31	left	c31left	c31_l_001	0.513023	0.564406	0.646207	0.75124	0.585572	0.550156	0.38576	0.369231	0.583333	0.702381	0.797619	0.928571	0.916667	0.833333	0.821429	0.607143
c31	left	c31left	c31_l_002	0.51298	0.55976	0.671222	0.750863	0.654859	0.723819	0.428644	0.468761	0.583333	0.72619	0.880952	0.952381	0.952381	0.97619	0.892857	0.607143
c31	right	c31right	c31_r_000	0.418426	0.560663	0.614269	0.729083	0.562788	0.504111	0.340453	0.400531	0.552941	0.682353	0.776471	0.882353	0.941176	0.882353	0.882353	0.576471
c31	right	c31right	c31_r_001	0.451035	0.58779	0.652943	0.770707	0.621931	0.456864	0.345122	0.380558	0.564706	0.682353	0.823529	0.917647	0.941176	0.929412	0.905882	0.588235
c31	right	c31right	c31_r_002	0.437127	0.584445	0.609671	0.73039	0.605625	0.455545	0.307791	0.368303	0.6	0.694118	0.788235	0.823529	0.964706	0.847059	0.835294	0.588235
c32	left	c32left	c32_l_000	0.413713	0.482079	0.478136	0.572431	0.64282	0.432437	0.424682	0.28564	0.628866	0.649485	0.587629	0.731959	0.773196	0.536082	0.360825	0.525773
c32	left	c32left	c32_l_001	0.39182	0.459976	0.555333	0.657073	0.603671	0.481732	0.537462	0.253855	0.608247	0.628866	0.628866	0.773196	0.670103	0.556701	0.43299	0.536082
c32	left	c32left	c32_l_002	0.455543	0.496437	0.537838	0.54541	0.599933	0.501009	0.44685	0.397533	0.597938	0.649485	0.659794	0.670103	0.752577	0.649485	0.360825	0.618557
c32	right	c32right	c32_r_000	0.455846	0.499936	0.499644	0.643421	0.618095	0.430426	0.392119	0.444407	0.587629	0.649485	0.618557	0.773196	0.742268	0.515464	0.309278	0.670103
c32	right	c32right	c32_r_001	0.526712	0.503512	0.534803	0.630933	0.597326	0.428908	0.362226	0.436058	0.628866	0.639175	0.680412	0.742268	0.721649	0.556701	0.319588	0.639175
c32	right	c32right	c32_r_002	0.512197	0.553851	0.564505	0.652662	0.586231	0.4873	0.374661	0.47556	0.639175	0.721649	0.71134	0.814433	0.690722	0.690722	0.329897	0.618557
fai	left	faileft	fai_l_000	0.555073	0.618647	0.635672	0.834896	0.77432	0.538255	0.46559	0.486865	0.705882	0.705882	0.741176	0.858824	0.941176	0.847059	0.611765	0.705882
fai	left	faileft	fai_l_001	0.480604	0.585617	0.618704	0.81035	0.725123	0.392008	0.443742	0.514035	0.764706	0.682353	0.741176	0.858824	0.905882	0.8	0.611765	0.717647
fai	left	faileft	fai_l_002	0.487396	0.617949	0.70026	0.796648	0.705124	0.510701	0.445216	0.428723	0.647059	0.705882	0.823529	0.847059	0.847059	0.847059	0.647059	0.705882
fai	right	fairight	fai_r_000	0.483085	0.525312	0.596286	0.733201	0.696992	0.525333	0.469854	0.487332	0.635294	0.694118	0.717647	0.835294	0.882353	0.811765	0.588235	0.705882
fai	right	fairight	fai_r_001	0.453652	0.494727	0.592198	0.746425	0.854315	0.518163	0.495555	0.512086	0.635294	0.647059	0.729412	0.847059	0.917647	0.741176	0.588235	0.717647
fai	right	fairight	fai_r_002	0.484939	0.527641	0.60818	0.720515	0.737881	0.525177	0.61931	0.530153	0.635294	0.705882	0.741176	0.823529	0.894118	0.858824	0.588235	0.705882
f03	left	f03left	f03_l_000	0.594575	0.690796	0.75502	0.809515	0.846957	0.433062	0.569409	0.565896	0.847059	0.858824	0.823529	0.823529	0.788235	0.823529	0.588235	0.741176
f03	left	f03left	f03_l_001	0.584311	0.700399	0.704669	0.808088	0.815686	0.471988	0.570171	0.543378	0.764706	0.823529	0.858824	0.941176	0.882353	0.788235	0.635294	0.776471
f03	left	f03left	f03_l_002	0.670571	0.698915	0.780264	0.783394	0.788267	0.406861	0.263432	0.482233	0.835294	0.823529	0.847059	0.941176	0.835294	0.8	0.635294	0.764706
f03	right	f03right	f03_r_000	0.665565	0.638631	0.743703	0.838755	0.823115	0.67113	0.383967	0.455575	0.705882	0.811765	0.905882	0.941176	0.882353	0.764706	0.470588	0.705882
f03	right	f03right	f03_r_001	0.566866	0.683547	0.732342	0.787776	0.842425	0.526398	0.408397	0.498374	0.729412	0.788235	0.894118	0.941176	0.870588	0.752941	0.588235	0.729412
f03	right	f03right	f03_r_002	0.655515	0.687625	0.714824	0.789099	0.942724	0.509859	0.443233	0.490404	0.776471	0.788235	0.858824	0.929412	0.858824	0.705882	0.541176	0.776471
h01	left	h01left	h01_l_000	0.556493	0.653811	0.657904	0.582412	0.55867	NaN	NaN	NaN	0.632653	0.765306	0.77551	0.704082	0.602041	NaN	NaN	NaN
h01	left	h01left	h01_l_001	0.470616	0.540387	0.593774	0.598037	0.556731	NaN	NaN	NaN	0.5	0.602041	0.642857	0.653061	0.612245	NaN	NaN	NaN
h01	left	h01left	h01_l_002	0.525022	0.583931	0.572023	0.624617	0.575185	NaN	NaN	NaN	0.530612	0.632653	0.612245	0.683673	0.612245	NaN	NaN	NaN
h01	right	h01right	h01_r_000	0.444881	0.437564	0.537456	0.579861	0.432802	NaN	NaN	NaN	0.5	0.510204	0.632653	0.693878	0.510204	NaN	NaN	NaN
h01	right	h01right	h01_r_002	0.541096	0.637927	0.639109	0.642723	0.646529	NaN	NaN	NaN	0.612245	0.693878	0.714286	0.765306	0.704082	NaN	NaN	NaN
h02	left	h02left	h02_l_000	0.24131	0.246806	0.385735	0.470343	0.445042	0.348866	0.31792	0.220669	0.333333	0.397849	0.473118	0.483871	0.494624	0.311828	0.215054	0.365591
h02	left	h02left	h02_l_001	0.249582	0.295994	0.36893	0.424728	0.431795	0.359945	0.355188	0.224538	0.376344	0.419355	0.473118	0.430108	0.451613	0.333333	0.215054	0.365591
h02	left	h02left	h02_l_002	0.277368	0.30447	0.361541	0.46882	0.419361	0.338244	0.338244	0.203758	0.408602	0.430108	0.451613	0.483871	0.44086	0.322581	0.225806	0.365591
h02	right	h02right	h02_r_003	0.268738	0.299206	0.389655	0.503951	0.410456	0.390791	0.351447	0.248961	0.365591	0.430108	0.494624	0.55914	0.537634	0.344086	0.236559	0.387097
h02	right	h02right	h02_r_004	0.279124	0.330533	0.428949	0.497286	0.438059	0.335793	0.326461	0.249836	0.408602	0.451613	0.537634	0.537634	0.602151	0.344086	0.215054	0.387097
h02	right	h02right	h02_r_005	0.270366	0.348029	0.422165	0.521114	0.40952	0.360903	0.298302	0.191673	0.365591	0.473118	0.483871	0.537634	0.580645	0.354839	0.215054	0.322581
h03	right	h03right	h03_r_001	0.492991	0.497608	0.535419	0.520796	0.445747	0.310445	NaN	0.356614	0.613861	0.633663	0.643564	0.584158	0.425743	0.19802	NaN	0.514851
h03	right	h03right	h03_r_002	0.4947	0.486165	0.507948	0.410249	0.463219	0.338332	NaN	0.422875	0.613861	0.594059	0.594059	0.475248	0.415842	0.29703	NaN	0.584158
h04	left	h04left	h04_l_000	0.413745	0.596462	0.650707	0.618999	0.475113	0.243697	NaN	0.288519	0.479592	0.714286	0.714286	0.653061	0.489796	0.204082	NaN	0.408163
h04	left	h04left	h04_l_001	0.442585	0.590611	0.674121	0.674256	0.609148	0.290281	NaN	0.229681	0.510204	0.663265	0.714286	0.765306	0.622449	0.408163	NaN	0.306122
h04	left	h04left	h04_l_002	0.540523	0.636887	0.667085	0.628162	0.548325	0.285297	NaN	0.386282	0.561224	0.72449	0.734694	0.714286	0.612245	0.397959	NaN	0.428571
h04	right	h04right	h04_r_000	0.400033	0.585749	0.630723	0.645566	0.665545	0.335578	NaN	0.169127	0.520408	0.714286	0.714286	0.602041	0.693878	0.326531	NaN	0.408163
h04	right	h04right	h04_r_001	0.437367	0.563953	0.635064	0.682637	0.646769	0.349604	NaN	0.37748	0.520408	0.632653	0.683673	0.642857	0.612245	0.438776	NaN	0.5
h04	right	h04right	h04_r_002	0.410271	0.509553	0.593831	0.612824	0.534025	0.299774	NaN	0.218687	0.5	0.622449	0.642857	0.591837	0.612245	0.387755	NaN	0.408163
h07	left	h07left	h07_l_000	0.401588	0.439867	0.400497	0.422044	0.365627	0.198207	NaN	0.255637	0.47619	0.47619	0.47619	0.464286	0.559524	0.214286	NaN	0.392857
h07	left	h07left	h07_l_001	0.377538	0.430543	0.456848	0.448681	0.326166	0.247245	NaN	0.278018	0.440476	0.488095	0.511905	0.47619	0.357143	0.238095	NaN	0.452381
h07	left	h07left	h07_l_002	0.42936	0.463853	0.396564	0.455355	0.372026	0.372026	NaN	0.332517	0.47619	0.52381	0.47619	0.47619	0.464286	0.321429	NaN	0.488095
h07	right	h07right	h07_r_000	NaN	0.463331	0.46188	0.505358	0.448723	0.298996	NaN	0.244159	NaN	0.559524	0.571429	0.595238	0.535714	0.357143	NaN	0.369048
h07	right	h07right	h07_r_001	0.400682	0.435288	0.432184	0.466801	0.438044	0.182677	0.170398	0.292924	0.428571	0.535714	0.5	0.47619	0.583333	0.27381	0.25	0.428571
h07	right	h07right	h07_r_002	0.378094	0.412243	0.479434	0.442935	0.430545	0.297919	NaN	0.275551	0.369048	0.488095	0.595238	0.464286	0.52381	0.380952	NaN	0.380952
k01	left	k01left	k01_l_001	0.733479	0.714242	0.923147	0.914035	0.917149	0.401709	0.407334	0.355055	0.870588	0.847059	0.964706	0.847059	0.941176	0.611765	0.470588	0.564706
k01	left	k01left	k01_l_002	0.729314	0.744859	0.985667	0.903545	0.9144	0.625324	0.472987	0.436711	0.835294	0.917647	1.05882	0.823529	0.835294	0.705882	0.447059	0.6
k01	right	k01right	k01_r_000	0.550487	0.802418	1.04357	0.86065	0.913361	0.379142	0.493156	0.437179	0.714286	0.97619	1.08333	0.892857	0.857143	0.821429	0.452381	0.607143
k01	right	k01right	k01_r_001	0.6854	0.969583	0.941959	0.916365	0.933787	0.350747	0.597225	0.321668	0.821429	1.11905	1.07143	0.952381	1.03571	0.833333	0.583333	0.47619
k01	right	k01right	k01_r_002	0.601001	0.795002	0.97353	0.929398	0.753396	0.332509	0.453036	0.39805	0.72619	0.952381	1.07143	0.952381	0.892857	0.809524	0.464286	0.488095
k02	left	k02left	k02_l_000	0.616172	0.686645	0.641384	0.628002	0.529753	0.523352	0.388094	0.626304	0.705263	0.652632	0.736842	0.736842	0.652632	0.547368	0.242105	0.642105
k02	left	k02left	k02_l_001	0.395483	0.538623	0.680593	0.797861	0.764724	0.521674	0.383848	0.394192	0.610526	0.705263	0.810526	0.705263	0.663158	0.6	0.284211	0.6
k02	left	k02left	k02_l_002	0.495397	0.542801	0.674103	0.85007	0.744427	0.609828	0.351518	0.374177	0.705263	0.652632	0.736842	0.736842	0.652632	0.547368	0.242105	0.642105
k02	right	k02right	k02_r_000	0.43526	0.536138	0.585653	0.670141	0.659968	0.471639	0.410585	0.460994	0.642105	0.663158	0.673684	0.663158	0.610526	0.621053	0.410526	0.652632
k02	right	k02right	k02_r_001	0.462052	0.496454	0.562802	0.660813	0.610212	0.474161	0.481435	0.433041	0.631579	0.631579	0.631579	0.652632	0.621053	0.642105	0.389474	0.663158
k02	right	k02right	k02_r_002	0.466075	0.512791	0.607718	0.694388	0.673732	0.486146	0.494752	0.459044	0.642105	0.663158	0.673684	0.663158	0.610526	0.621053	0.410526	0.652632
